# Supplementary material for: Identification and catalytic properties of new epoxide hydrolases from the genomic data of soil bacteria
Source: Enzyme Microb Technol. 2020 Sep;139:109592. doi: 10.1016/j.enzmictec.2020.109592 (PMC7429986; doi:10.1016/j.enzmictec.2020.109592)
Supplement: Supplementary file 1 [file mmc1.xlsx]

## Sheet: Table S1
Table S1 – Strains used for epoxide hydrolase mining.
Strain	Source	Reference
Rhodococcus sp.	Single strain isolate from 1-aminoindan soil enrichment	This study
Aminobacter sp.	Single strain isolate from 1-aminoindan soil enrichment	This study
Pseudomonas aeruginosa M211	Isolated from Peruvian soil	Flores-Fernández et al. 2019
Streptomyces griseolus	ATCC11796	Hussain and Ward, 2003
Streptomyces violaceoruber	ISP5434
Thermoactinomyces thalpophilus THM1	NCIMB40778	Patent No. WO 97/23605
