# Supplementary material for: Identification and catalytic properties of new epoxide hydrolases from the genomic data of soil bacteria
Source: Enzyme Microb Technol. 2020 Sep;139:109592. doi: 10.1016/j.enzmictec.2020.109592 (PMC7429986; doi:10.1016/j.enzmictec.2020.109592)
Supplement: Supplementary file 2 [file mmc2.xlsx]

## Sheet: Table S2
Table S2 – Epoxide hydrolase information table. a = number in brackets is molecular weight of protein in kDa.
Putative EH	Genus/Species of origin	Highest homologous hit by BLASTp (Accession No.)	Percent Identity (%)	Length (aa)a
pQR1980	Rhodococcus sp.	Epoxide hydrolase [Rhodococcus sp. ACS1} (WP_095861123.1)	100	143(16)
pQR1981	Rhodococcus sp.	Hypothetical protein [Rhodococcus sp. ACS1] (WP_095860495.1)	49	129(14)
pQR1982	Rhodococcus sp.	Limonene-1,2-epoxide hydrolase [Rhodococcus sp. ACS1] (PBC36173.1)	98	133(14)
pQR1983	Rhodococcus sp.	epoxide hydrolase [Rhodococcus sp. ACS1] (WP_095863830.1)	99	396(44)
pQR1984	Rhodococcus sp.	epoxide hydrolase [Rhodococcus sp. ACS1] (WP_095863545.1)	99	390(44)
pQR1985	Rhodococcus sp.	epoxide hydrolase [Rhodococcus sp. ACS1] (WP_095864481.1)	100	415(47)
pQR1986	Rhodococcus sp.	epoxide hydrolase [Rhodococcus] (WP_072942859.1)	100	387(43)
pQR1987	Rhodococcus sp.	epoxide hydrolase [Rhodococcus sp. ACS1] (WP_095864561.1)	100	372(42)
pQR1988	Aminobacter sp.	epoxide hydrolase [Aminobacter sp. MSH1] (WP_108609590.1)	97	374(40)
pQR1989	Rhodococcus sp.	epoxide hydrolase [Streptomyces sp. MMG1533] (WP_053749826.1)	51	383(43)
pQR1990	Rhodococcus sp.	epoxide hydrolase [Rhodococcus sp. ACS1] (WP_095864455.1)	99	376(42)
EH12	Pseudomonas sp.	alpha/beta hydrolase [Pseudomonas] (WP_033998526.1)	100	319(36)
EH13	Streptomyces violaceoruber	alpha/beta hydrolase [Streptomyces coelicolor] (WP_011031041.1)	100	309(32)
EH14	Streptomyces violaceoruber	pimeloyl-ACP methyl ester carboxylesterase [Streptomyces coelicolor] (TDY85343.1)	100	293(32)
EH15	Streptomyces violaceoruber	alpha/beta hydrolase [Streptomyces] (WP_011029094.1)	100	354(38)
EH16	Streptomyces violaceoruber	alpha/beta hydrolase [Streptomyces] (WP_011029089.1)	100	324(36)
EH17	Streptomyces violaceoruber	alpha/beta hydrolase [Streptomyces] (WP_011031667.1)	100	314(34)
EH18	Streptomyces griseolus	alpha/beta hydrolase [Streptomyces albulus] (WP_016570575.1)	98	285(30)
EH19	Streptomyces griseolus	epoxide hydrolase [Streptomyces albulus] (WP_038517837.1)	97	390(44)
EH20	Streptomyces griseolus	hypothetical protein DC74_7649 [Streptomyces albulus] (AIA08067.1)	98	324(37)
EH21	Streptomyces griseolus	alpha/beta hydrolase [Streptomyces albulus] (WP_016573475.1)	100	309(34)
EH22	Streptomyces griseolus	alpha/beta hydrolase [Streptomyces albulus] (WP_038524228.1)	97	329(35)
EH23	Streptomyces griseolus	alpha/beta hydrolase [Streptomyces albulus] (WP_016574863.1)	99	323(35)
EH24	Streptomyces griseolus	alpha/beta hydrolase [Streptomyces albulus] (WP_038523705.1)	99	317(35)
EH25	Streptomyces griseolus	alpha/beta hydrolase [Streptomyces albulus] (WP_038518087.1)	95	312(34)
EH26	Rhodococcus sp.	alpha/beta hydrolase [Rhodococcus] (WP_015890471.1)	99	345(38)
EH27	Rhodococcus sp.	alpha/beta hydrolase [Rhodococcus sp. ACS1] (WP_095864195.1)	100	311(35)
EH28	Rhodococcus sp.	alpha/beta hydrolase [Rhodococcus sp. ACS1] (WP_095862442.1)	100	294(33)
EH29	Rhodococcus sp.	alpha/beta hydrolase [Rhodococcus] (WP_072947139.1)	100	342(38)
EH30	Rhodococcus sp.	alpha/beta hydrolase [Rhodococcus sp. ACPA1] (WP_095869944.1)	99	288(32)
EH31	Rhodococcus sp.	alpha/beta hydrolase [Rhodococcus sp. ACS1] (WP_095863889.1)	100	345(38)
EH32	Rhodococcus sp.	alpha/beta hydrolase [Rhodococcus] (WP_072938054.1)	100	312(35)
EH33	Rhodococcus sp.	alpha/beta fold hydrolase [Rhodococcus sp. WS4] (WP_141476232.1)	95	345(38)
