# Supplementary material for: Identification and catalytic properties of new epoxide hydrolases from the genomic data of soil bacteria
Source: Enzyme Microb Technol. 2020 Sep;139:109592. doi: 10.1016/j.enzmictec.2020.109592 (PMC7429986; doi:10.1016/j.enzmictec.2020.109592)
Supplement: Supplementary file 3 [file mmc3.xlsx]

## Sheet: Table S3
Table S3 – Chiral HPLC conditions.
Substrate	Column	Mobile Phase	Product Retention times
1a	Chiralcel OB	3-4% iPrOH in Hexane	(R)-2a: 15 min, (S)-2a: 20 min
1b	Chiralcel OD	6% iPrOH in Hexane	(R)-2b: 15.6 min, (S)-2b: 17.1 min
1e	Chiralcel OD	10% iPrOH in Hexane	2e: 19 min
1f	Chiralcel OD	10% iPrOH in Hexane	meso-2f: 14 min
