# Supplementary material for: Identification and catalytic properties of new epoxide hydrolases from the genomic data of soil bacteria
Source: Enzyme Microb Technol. 2020 Sep;139:109592. doi: 10.1016/j.enzmictec.2020.109592 (PMC7429986; doi:10.1016/j.enzmictec.2020.109592)
Supplement: Supplementary file 4 [file mmc4.xlsx]

## Sheet: Table S4
Table S4 – Chiral GC conditions.
Substrate	Column	Temperature Ramp	Product Retention times
1c	Supelco β-DEX 225	75 ℃, 1 min hold, ramp 12 ℃/min to 210 ℃, 1 min hold	2c: 12.62 min
(1S,2S)-1d	Supelco β-DEX 225	60 ℃, 3 min hold, ramp 12 ℃/min to 180 ℃, 3 min hold, ramp 20 ℃/min to 210 ℃, 1 min hold	2d: 12.33 min, 12.47 min
(1R,2R)-1d	Supelco β-DEX 225	60 ℃, 3 min hold, ramp 12 ℃/min to 180 ℃, 3 min hold, ramp 20 ℃/min to 210 ℃, 1 min hold	2d: 12.31 min, 12.56 min
1g	Supelco β-DEX 225	110 ℃, 2 min hold, ramp 5 ℃/min to 150 ℃, 4 min hold, ramp 50 ℃/min to 210 ℃, 1 min hold	1g: ~ 9.3 min, ~ 11.7 min
3a	Supelco β-DEX 225	90 ℃, 1 min hold, ramp 12 ℃/min to 210 ℃, 1 min hold	rac-4a: ~ 6.2 min
3b	Supelco β-DEX 225	90 ℃, 1 min hold, ramp 12 ℃/min to 210 ℃, 1 min hold	(1S,2S)-4b: 8.3 min, (1R,2R)-4b: 8.5 min
5	Supelco β-DEX 225	75 ℃, 1 min hold, ramp 12 ℃/min to 210 ℃, 1 min hold	6: 8.3 min
(+)-7	Supelco β-DEX 225	120 ℃, 1 min hold, ramp 10 ℃/min to 210 ℃, 1 min hold	(1R,2R,4R)-8: 5.49 min, (1S,2S,4R)-8: 6.04 min
(-)-7	Supelco β-DEX 225	120 ℃, 1 min hold, ramp 10 ℃/min to 210 ℃, 1 min hold	(1S,2S,4S)-8: 5.43 min, (1R,2R,4S)-8: 5.93 min
